# Supplementary material for: Pyroptosis-Related Gene Signature Is a Novel Prognostic Biomarker for Sarcoma Patients
Source: Dis Markers. 2021 Dec 3;2021:9919842. doi: 10.1155/2021/9919842 (PMC8665299; doi:10.1155/2021/9919842)
Supplement: Supplementary 1 — Supplementary Figure 1: the sarcoma TCGA cohort of clinical signature. [file 9919842.f1.txt]

id	survival_time	status	age	sex	race	smoking	alcohol	radiation	pharmaceutical	tumor_grade	pathologic_stage	pathologic_T	pathologic_M	pathologic_N
TCGA-K1-A3PO	1107	0	NA	MALE	WHITE	NA	NA	NA	NA	NA	NA	NA	NA	NA
TCGA-X6-A8C4	512	0	NA	FEMALE	WHITE	NA	NA	YES	NO	NA	NA	NA	NA	NA
TCGA-DX-A7ES	428	0	NA	FEMALE	WHITE	NA	NA	NO	NO	NA	NA	NA	NA	NA
TCGA-DX-A1KU	427	1	NA	MALE	WHITE	NA	NA	NA	NA	NA	NA	NA	NA	NA
TCGA-3B-A9HI	1521	0	NA	MALE	WHITE	NA	NA	YES	NA	NA	NA	NA	NA	NA
TCGA-DX-A1L4	1294	0	NA	MALE	WHITE	NA	NA	NA	NA	NA	NA	NA	NA	NA
TCGA-X6-A7WD	558	0	NA	FEMALE	WHITE	NA	NA	NO	NO	NA	NA	NA	NA	NA
TCGA-DX-A48N	373	0	NA	MALE	WHITE	NA	NA	NO	NO	NA	NA	NA	NA	NA
TCGA-3B-A9HT	1665	0	NA	MALE	WHITE	NA	NA	YES	YES	NA	NA	NA	NA	NA
TCGA-QC-A7B5	398	0	NA	MALE	WHITE	NA	NA	NO	NO	NA	NA	NA	NA	NA
TCGA-3B-A9HO	959	0	NA	MALE	WHITE	NA	NA	NO	NO	NA	NA	NA	NA	NA
TCGA-LI-A67I	433	0	NA	FEMALE	WHITE	NA	NA	YES	NO	NA	NA	NA	NA	NA
TCGA-PC-A5DN	1175	1	NA	FEMALE	WHITE	NA	NA	NO	NO	NA	NA	NA	NA	NA
TCGA-DX-A8BL	1006	0	NA	MALE	WHITE	NA	NA	NO	NO	NA	NA	NA	NA	NA
TCGA-PC-A5DP	550	1	NA	FEMALE	WHITE	NA	NA	NO	NO	NA	NA	NA	NA	NA
TCGA-IS-A3K8	3555	0	NA	FEMALE	WHITE	NA	NA	NA	NA	NA	NA	NA	NA	NA
TCGA-QQ-A5VA	550	1	NA	FEMALE	WHITE	NA	NA	NO	NO	NA	NA	NA	NA	NA
TCGA-DX-A48L	738	1	NA	FEMALE	WHITE	NA	NA	YES	NO	NA	NA	NA	NA	NA
TCGA-DX-A7EQ	897	1	NA	MALE	WHITE	NA	NA	YES	YES	NA	NA	NA	NA	NA
TCGA-DX-A2J0	295	1	NA	MALE	WHITE	NA	NA	NA	NA	NA	NA	NA	NA	NA
TCGA-DX-A8BZ	200	1	NA	FEMALE	BLACK OR AFRICAN AMERICAN	NA	NA	NO	NO	NA	NA	NA	NA	NA
TCGA-JV-A5VE	499	0	NA	FEMALE	BLACK OR AFRICAN AMERICAN	NA	NA	NO	YES	NA	NA	NA	NA	NA
TCGA-DX-AB2V	3156	0	NA	MALE	WHITE	NA	NA	YES	NO	NA	NA	NA	NA	NA
TCGA-DX-A8BJ	284	1	NA	MALE	WHITE	NA	NA	YES	NO	NA	NA	NA	NA	NA
TCGA-FX-A76Y	471	0	NA	FEMALE	WHITE	NA	NA	NO	NO	NA	NA	NA	NA	NA
TCGA-DX-A48J	296	1	NA	MALE	BLACK OR AFRICAN AMERICAN	NA	NA	NO	NO	NA	NA	NA	NA	NA
TCGA-DX-A6YX	513	1	NA	FEMALE	NA	NA	NA	YES	NO	NA	NA	NA	NA	NA
TCGA-IE-A4EH	650	0	NA	FEMALE	WHITE	NA	NA	NO	YES	NA	NA	NA	NA	NA
TCGA-DX-A3UF	1952	0	NA	FEMALE	WHITE	NA	NA	NO	NO	NA	NA	NA	NA	NA
TCGA-3B-A9HY	314	0	NA	MALE	WHITE	NA	NA	NO	NO	NA	NA	NA	NA	NA
TCGA-DX-A23U	2324	1	NA	MALE	WHITE	NA	NA	NA	NA	NA	NA	NA	NA	NA
TCGA-DX-A23V	2034	1	NA	FEMALE	WHITE	NA	NA	NA	NA	NA	NA	NA	NA	NA
TCGA-K1-A42W	1891	0	NA	FEMALE	WHITE	NA	NA	NO	NO	NA	NA	NA	NA	NA
TCGA-FX-A3TO	618	0	NA	MALE	WHITE	NA	NA	NA	NA	NA	NA	NA	NA	NA
TCGA-SI-A71P	603	0	NA	MALE	WHITE	NA	NA	YES	YES	NA	NA	NA	NA	NA
TCGA-IW-A3M5	180	1	NA	FEMALE	WHITE	NA	NA	NA	NA	NA	NA	NA	NA	NA
TCGA-DX-A8BO	1088	0	NA	FEMALE	WHITE	NA	NA	NO	NO	NA	NA	NA	NA	NA
TCGA-KD-A5QU	1073	1	NA	FEMALE	WHITE	NA	NA	NA	YES	NA	NA	NA	NA	NA
TCGA-X9-A973	1108	0	NA	MALE	WHITE	NA	NA	NO	NO	NA	NA	NA	NA	NA
TCGA-HS-A5N8	22	1	NA	FEMALE	NA	NA	NA	NA	NA	NA	NA	NA	NA	NA
TCGA-DX-A3U8	138	1	NA	MALE	NA	NA	NA	NO	NO	NA	NA	NA	NA	NA
TCGA-DX-AB2F	266	0	NA	FEMALE	WHITE	NA	NA	NO	NO	NA	NA	NA	NA	NA
TCGA-IE-A4EI	594	0	NA	FEMALE	WHITE	NA	NA	NO	NO	NA	NA	NA	NA	NA
TCGA-IS-A3KA	413	1	NA	FEMALE	WHITE	NA	NA	NA	NA	NA	NA	NA	NA	NA
TCGA-X6-A8C6	1067	1	NA	MALE	WHITE	NA	NA	YES	NO	NA	NA	NA	NA	NA
TCGA-DX-A3U7	1301	0	NA	MALE	WHITE	NA	NA	NO	NO	NA	NA	NA	NA	NA
TCGA-K1-A42X	3765	0	NA	FEMALE	WHITE	NA	NA	NO	YES	NA	NA	NA	NA	NA
TCGA-VT-AB3D	379	0	NA	MALE	WHITE	NA	NA	YES	NO	NA	NA	NA	NA	NA
TCGA-DX-A6YV	1536	1	NA	MALE	WHITE	NA	NA	NO	NO	NA	NA	NA	NA	NA
TCGA-DX-A3M2	1055	0	NA	MALE	WHITE	NA	NA	NO	NO	NA	NA	NA	NA	NA
TCGA-DX-AB2S	280	0	NA	FEMALE	WHITE	NA	NA	YES	NO	NA	NA	NA	NA	NA
TCGA-DX-AB3B	1548	0	NA	FEMALE	WHITE	NA	NA	NO	YES	NA	NA	NA	NA	NA
TCGA-DX-A3UC	1197	0	NA	FEMALE	WHITE	NA	NA	NO	NO	NA	NA	NA	NA	NA
TCGA-DX-A8BT	1081	0	NA	FEMALE	WHITE	NA	NA	YES	NO	NA	NA	NA	NA	NA
TCGA-DX-A48P	455	0	NA	FEMALE	WHITE	NA	NA	NO	NO	NA	NA	NA	NA	NA
TCGA-MO-A47R	318	1	NA	FEMALE	ASIAN	NA	NA	NO	NO	NA	NA	NA	NA	NA
TCGA-DX-A6YS	2017	0	NA	MALE	WHITE	NA	NA	YES	NO	NA	NA	NA	NA	NA
TCGA-IS-A3K6	858	1	NA	FEMALE	WHITE	NA	NA	NA	NA	NA	NA	NA	NA	NA
TCGA-DX-A48K	587	0	NA	MALE	WHITE	NA	NA	NO	NO	NA	NA	NA	NA	NA
TCGA-IW-A3M6	45	0	NA	FEMALE	ASIAN	NA	NA	NA	NA	NA	NA	NA	NA	NA
TCGA-HS-A5N9	1585	0	NA	FEMALE	NA	NA	NA	NO	YES	NA	NA	NA	NA	NA
TCGA-DX-A23Y	191	1	NA	MALE	WHITE	NA	NA	NA	NA	NA	NA	NA	NA	NA
TCGA-MB-A5Y8	773	0	NA	FEMALE	WHITE	NA	NA	YES	YES	NA	NA	NA	NA	NA
TCGA-HB-A5W3	384	1	NA	FEMALE	WHITE	NA	NA	NO	YES	NA	NA	NA	NA	NA
TCGA-DX-A3U5	458	0	NA	MALE	WHITE	NA	NA	NO	NO	NA	NA	NA	NA	NA
TCGA-VT-A80J	796	0	NA	FEMALE	WHITE	NA	NA	NO	NA	NA	NA	NA	NA	NA
TCGA-SI-A71O	545	0	NA	MALE	WHITE	NA	NA	YES	YES	NA	NA	NA	NA	NA
TCGA-FX-A3NK	505	0	NA	MALE	WHITE	NA	NA	NA	NA	NA	NA	NA	NA	NA
TCGA-FX-A2QS	962	0	NA	FEMALE	WHITE	NA	NA	NA	NA	NA	NA	NA	NA	NA
TCGA-DX-A3M1	610	0	NA	MALE	WHITE	NA	NA	NO	NO	NA	NA	NA	NA	NA
TCGA-QQ-A8VF	2989	0	NA	MALE	WHITE	NA	NA	NO	NO	NA	NA	NA	NA	NA
TCGA-DX-AB2Z	1092	0	NA	FEMALE	WHITE	NA	NA	NO	NO	NA	NA	NA	NA	NA
TCGA-DX-A6YT	2044	0	NA	FEMALE	WHITE	NA	NA	NO	NO	NA	NA	NA	NA	NA
TCGA-IE-A3OV	2448	1	NA	MALE	WHITE	NA	NA	NA	NA	NA	NA	NA	NA	NA
TCGA-WK-A8XQ	146	1	NA	MALE	WHITE	NA	NA	NO	NO	NA	NA	NA	NA	NA
TCGA-DX-A1L3	1020	1	NA	FEMALE	WHITE	NA	NA	NA	NA	NA	NA	NA	NA	NA
TCGA-FX-A8OO	245	1	NA	FEMALE	WHITE	NA	NA	NO	YES	NA	NA	NA	NA	NA
TCGA-DX-A6B8	485	1	NA	MALE	WHITE	NA	NA	YES	YES	NA	NA	NA	NA	NA
TCGA-DX-AB35	928	0	NA	MALE	WHITE	NA	NA	NO	NO	NA	NA	NA	NA	NA
TCGA-DX-A3UA	325	1	NA	FEMALE	WHITE	NA	NA	NO	NO	NA	NA	NA	NA	NA
TCGA-WP-A9GB	261	1	NA	FEMALE	WHITE	NA	NA	NO	NO	NA	NA	NA	NA	NA
TCGA-DX-A8BQ	1291	0	NA	MALE	WHITE	NA	NA	YES	NO	NA	NA	NA	NA	NA
TCGA-DX-A8BR	3783	0	NA	FEMALE	WHITE	NA	NA	YES	NO	NA	NA	NA	NA	NA
TCGA-DX-A6BB	713	0	NA	MALE	WHITE	NA	NA	NO	NO	NA	NA	NA	NA	NA
TCGA-WK-A8XO	363	1	NA	FEMALE	WHITE	NA	NA	NO	NO	NA	NA	NA	NA	NA
TCGA-3B-A9I3	808	0	NA	MALE	WHITE	NA	NA	NO	NO	NA	NA	NA	NA	NA
TCGA-DX-A2J4	1666	0	NA	MALE	WHITE	NA	NA	NA	NA	NA	NA	NA	NA	NA
TCGA-MJ-A68H	456	0	NA	FEMALE	BLACK OR AFRICAN AMERICAN	NA	NA	NO	NO	NA	NA	NA	NA	NA
TCGA-DX-A3UD	876	0	NA	MALE	WHITE	NA	NA	NO	NO	NA	NA	NA	NA	NA
TCGA-DX-AB2L	1618	0	NA	MALE	WHITE	NA	NA	NO	NO	NA	NA	NA	NA	NA
TCGA-DX-AB2W	3238	0	NA	FEMALE	WHITE	NA	NA	YES	NO	NA	NA	NA	NA	NA
TCGA-IE-A4EK	42	0	NA	MALE	WHITE	NA	NA	NA	NA	NA	NA	NA	NA	NA
TCGA-DX-A6YR	1051	0	NA	MALE	WHITE	NA	NA	YES	NO	NA	NA	NA	NA	NA
TCGA-DX-A1KZ	1116	0	NA	MALE	WHITE	NA	NA	NA	NA	NA	NA	NA	NA	NA
TCGA-DX-AB2O	2619	0	NA	FEMALE	WHITE	NA	NA	NO	NO	NA	NA	NA	NA	NA
TCGA-QC-AA9N	299	0	NA	FEMALE	BLACK OR AFRICAN AMERICAN	NA	NA	NO	NO	NA	NA	NA	NA	NA
TCGA-FX-A48G	605	1	NA	FEMALE	WHITE	NA	NA	NA	NA	NA	NA	NA	NA	NA
TCGA-X6-A8C3	485	0	NA	FEMALE	ASIAN	NA	NA	YES	NO	NA	NA	NA	NA	NA
TCGA-DX-A6YQ	93	1	NA	FEMALE	NA	NA	NA	NO	NO	NA	NA	NA	NA	NA
TCGA-DX-A7ET	214	0	NA	MALE	BLACK OR AFRICAN AMERICAN	NA	NA	NO	NO	NA	NA	NA	NA	NA
TCGA-DX-A3UB	1352	0	NA	MALE	WHITE	NA	NA	NO	NO	NA	NA	NA	NA	NA
TCGA-QQ-A5VB	1478	1	NA	FEMALE	WHITE	NA	NA	NO	YES	NA	NA	NA	NA	NA
TCGA-DX-A3LS	275	1	NA	FEMALE	WHITE	NA	NA	NO	NO	NA	NA	NA	NA	NA
TCGA-N1-A6IA	124	0	NA	FEMALE	BLACK OR AFRICAN AMERICAN	NA	NA	NO	NO	NA	NA	NA	NA	NA
TCGA-DX-A3U9	456	1	NA	MALE	WHITE	NA	NA	NO	NO	NA	NA	NA	NA	NA
TCGA-DX-A8BK	1821	0	NA	FEMALE	WHITE	NA	NA	YES	NO	NA	NA	NA	NA	NA
TCGA-DX-A1KW	995	1	NA	MALE	WHITE	NA	NA	NA	NA	NA	NA	NA	NA	NA
TCGA-WK-A8XZ	1722	1	NA	FEMALE	WHITE	NA	NA	YES	NO	NA	NA	NA	NA	NA
TCGA-3B-A9HR	2694	1	NA	FEMALE	BLACK OR AFRICAN AMERICAN	NA	NA	YES	YES	NA	NA	NA	NA	NA
TCGA-WK-A8XX	1164	1	NA	MALE	WHITE	NA	NA	NO	NO	NA	NA	NA	NA	NA
TCGA-X6-A7WA	0	0	NA	FEMALE	WHITE	NA	NA	NO	NO	NA	NA	NA	NA	NA
TCGA-3B-A9I0	1096	0	NA	MALE	WHITE	NA	NA	NO	YES	NA	NA	NA	NA	NA
TCGA-MJ-A850	681	0	NA	MALE	WHITE	NA	NA	YES	NO	NA	NA	NA	NA	NA
TCGA-WK-A8XS	2212	0	NA	FEMALE	WHITE	NA	NA	NO	NO	NA	NA	NA	NA	NA
TCGA-DX-A8BU	1116	1	NA	MALE	WHITE	NA	NA	YES	YES	NA	NA	NA	NA	NA
TCGA-IF-A4AJ	767	1	NA	MALE	WHITE	NA	NA	NO	NO	NA	NA	NA	NA	NA
TCGA-3R-A8YX	17	1	NA	MALE	NA	NA	NA	NO	NO	NA	NA	NA	NA	NA
TCGA-3B-A9HS	1366	1	NA	MALE	WHITE	NA	NA	YES	YES	NA	NA	NA	NA	NA
TCGA-SG-A6Z4	576	0	NA	MALE	WHITE	NA	NA	YES	NO	NA	NA	NA	NA	NA
TCGA-X6-A8C2	782	0	NA	MALE	WHITE	NA	NA	YES	NO	NA	NA	NA	NA	NA
TCGA-X6-A7W8	24	1	NA	MALE	WHITE	NA	NA	YES	NO	NA	NA	NA	NA	NA
TCGA-QQ-A8VD	3964	0	NA	MALE	WHITE	NA	NA	NO	NO	NA	NA	NA	NA	NA
TCGA-DX-A8BM	1359	0	NA	MALE	WHITE	NA	NA	YES	NO	NA	NA	NA	NA	NA
TCGA-DX-A6Z2	2686	0	NA	FEMALE	WHITE	NA	NA	NO	NO	NA	NA	NA	NA	NA
TCGA-QQ-A5VC	1092	0	NA	FEMALE	WHITE	NA	NA	NO	NO	NA	NA	NA	NA	NA
TCGA-DX-A23T	160	1	NA	FEMALE	WHITE	NA	NA	NA	NA	NA	NA	NA	NA	NA
TCGA-FX-A3RE	660	0	NA	FEMALE	WHITE	NA	NA	NA	NA	NA	NA	NA	NA	NA
TCGA-DX-A3U6	540	0	NA	FEMALE	WHITE	NA	NA	NO	NO	NA	NA	NA	NA	NA
TCGA-DX-AATS	35	1	NA	MALE	WHITE	NA	NA	NO	NO	NA	NA	NA	NA	NA
TCGA-QQ-A5VD	940	0	NA	MALE	WHITE	NA	NA	NO	NO	NA	NA	NA	NA	NA
TCGA-DX-A6BH	658	0	NA	MALE	WHITE	NA	NA	NO	NO	NA	NA	NA	NA	NA
TCGA-DX-A48U	2212	0	NA	MALE	WHITE	NA	NA	NO	NO	NA	NA	NA	NA	NA
TCGA-UE-A6QU	0	0	NA	FEMALE	ASIAN	NA	NA	NO	NO	NA	NA	NA	NA	NA
TCGA-DX-A3LT	702	0	NA	MALE	WHITE	NA	NA	YES	NO	NA	NA	NA	NA	NA
TCGA-DX-A6B7	765	0	NA	MALE	WHITE	NA	NA	NO	YES	NA	NA	NA	NA	NA
TCGA-DX-A1L0	564	1	NA	MALE	WHITE	NA	NA	NA	NA	NA	NA	NA	NA	NA
TCGA-VT-A80G	326	0	NA	MALE	WHITE	NA	NA	YES	NO	NA	NA	NA	NA	NA
TCGA-DX-AB30	695	1	NA	FEMALE	WHITE	NA	NA	YES	NO	NA	NA	NA	NA	NA
TCGA-MO-A47P	227	0	NA	FEMALE	ASIAN	NA	NA	NO	NO	NA	NA	NA	NA	NA
TCGA-DX-AB2H	189	0	NA	FEMALE	WHITE	NA	NA	NO	NO	NA	NA	NA	NA	NA
TCGA-HB-A3YV	139	1	NA	MALE	WHITE	NA	NA	YES	NO	NA	NA	NA	NA	NA
TCGA-MB-A5YA	15	0	NA	MALE	WHITE	NA	NA	NO	NO	NA	NA	NA	NA	NA
TCGA-QQ-A8VB	5723	0	NA	FEMALE	WHITE	NA	NA	NO	NO	NA	NA	NA	NA	NA
TCGA-X9-A971	474	0	NA	FEMALE	WHITE	NA	NA	NO	NO	NA	NA	NA	NA	NA
TCGA-DX-A1L1	1649	1	NA	MALE	WHITE	NA	NA	NA	NA	NA	NA	NA	NA	NA
TCGA-X6-A7WB	550	1	NA	FEMALE	WHITE	NA	NA	NO	NO	NA	NA	NA	NA	NA
TCGA-DX-A7EO	4121	0	NA	FEMALE	WHITE	NA	NA	YES	NO	NA	NA	NA	NA	NA
TCGA-WK-A8Y0	688	1	NA	FEMALE	WHITE	NA	NA	YES	NO	NA	NA	NA	NA	NA
TCGA-HS-A5N7	1013	0	NA	FEMALE	NA	NA	NA	YES	NO	NA	NA	NA	NA	NA
TCGA-PT-A8TR	516	0	NA	FEMALE	WHITE	NA	NA	NO	YES	NA	NA	NA	NA	NA
TCGA-K1-A6RU	711	1	NA	FEMALE	WHITE	NA	NA	YES	NO	NA	NA	NA	NA	NA
TCGA-DX-A7EF	570	1	NA	FEMALE	WHITE	NA	NA	YES	NO	NA	NA	NA	NA	NA
TCGA-RN-A68Q	22	0	NA	FEMALE	WHITE	NA	NA	NO	NO	NA	NA	NA	NA	NA
TCGA-SG-A6Z7	118	1	NA	FEMALE	WHITE	NA	NA	NO	NO	NA	NA	NA	NA	NA
TCGA-MJ-A68J	547	0	NA	FEMALE	BLACK OR AFRICAN AMERICAN	NA	NA	YES	NO	NA	NA	NA	NA	NA
TCGA-DX-A6BA	2009	0	NA	FEMALE	WHITE	NA	NA	NO	NO	NA	NA	NA	NA	NA
TCGA-MB-A5Y9	0	0	NA	MALE	WHITE	NA	NA	NO	NO	NA	NA	NA	NA	NA
TCGA-DX-A8BH	439	1	NA	MALE	WHITE	NA	NA	NO	NO	NA	NA	NA	NA	NA
TCGA-DX-A2J1	1809	0	NA	MALE	WHITE	NA	NA	NA	NA	NA	NA	NA	NA	NA
TCGA-DX-A8BS	850	1	NA	FEMALE	BLACK OR AFRICAN AMERICAN	NA	NA	YES	NO	NA	NA	NA	NA	NA
TCGA-FX-A3NJ	947	0	NA	MALE	WHITE	NA	NA	NA	NA	NA	NA	NA	NA	NA
TCGA-IE-A4EJ	98	0	NA	FEMALE	WHITE	NA	NA	NA	NA	NA	NA	NA	NA	NA
TCGA-JV-A75J	119	1	NA	FEMALE	WHITE	NA	NA	NO	YES	NA	NA	NA	NA	NA
TCGA-MB-A8JK	661	0	NA	MALE	WHITE	NA	NA	YES	NO	NA	NA	NA	NA	NA
TCGA-HB-A2OT	818	0	NA	FEMALE	BLACK OR AFRICAN AMERICAN	NA	NA	NA	NA	NA	NA	NA	NA	NA
TCGA-JV-A5VF	32	1	NA	FEMALE	BLACK OR AFRICAN AMERICAN	NA	NA	NO	NO	NA	NA	NA	NA	NA
TCGA-DX-A240	1834	0	NA	MALE	WHITE	NA	NA	NA	NA	NA	NA	NA	NA	NA
TCGA-DX-A48V	763	0	NA	MALE	WHITE	NA	NA	NO	NO	NA	NA	NA	NA	NA
TCGA-DX-AB2E	395	0	NA	MALE	WHITE	NA	NA	NO	NO	NA	NA	NA	NA	NA
TCGA-QQ-A8VG	1892	0	NA	MALE	WHITE	NA	NA	NO	NO	NA	NA	NA	NA	NA
TCGA-IW-A3M4	2229	0	NA	FEMALE	WHITE	NA	NA	NA	NA	NA	NA	NA	NA	NA
TCGA-X6-A8C7	539	0	NA	FEMALE	WHITE	NA	NA	YES	NO	NA	NA	NA	NA	NA
TCGA-DX-A6BF	186	0	NA	FEMALE	WHITE	NA	NA	NO	NO	NA	NA	NA	NA	NA
TCGA-PC-A5DK	3656	0	NA	MALE	WHITE	NA	NA	NO	NO	NA	NA	NA	NA	NA
TCGA-HB-A43Z	484	0	NA	FEMALE	WHITE	NA	NA	YES	YES	NA	NA	NA	NA	NA
TCGA-DX-A1KX	1163	0	NA	FEMALE	WHITE	NA	NA	NA	NA	NA	NA	NA	NA	NA
TCGA-K1-A3PN	2562	0	NA	FEMALE	WHITE	NA	NA	NA	NA	NA	NA	NA	NA	NA
TCGA-DX-A23R	2271	0	NA	FEMALE	WHITE	NA	NA	NA	NA	NA	NA	NA	NA	NA
TCGA-DX-A23Z	846	1	NA	MALE	WHITE	NA	NA	NA	NA	NA	NA	NA	NA	NA
TCGA-DX-A7EL	2291	0	NA	FEMALE	WHITE	NA	NA	NO	NO	NA	NA	NA	NA	NA
TCGA-DX-A6BG	541	0	NA	MALE	WHITE	NA	NA	NO	NO	NA	NA	NA	NA	NA
TCGA-MB-A8JL	600	0	NA	FEMALE	WHITE	NA	NA	NO	NO	NA	NA	NA	NA	NA
TCGA-DX-AB36	1168	1	NA	MALE	WHITE	NA	NA	NO	NO	NA	NA	NA	NA	NA
TCGA-IF-A4AK	1219	0	NA	FEMALE	WHITE	NA	NA	YES	NO	NA	NA	NA	NA	NA
TCGA-3B-A9HL	599	1	NA	MALE	WHITE	NA	NA	NO	YES	NA	NA	NA	NA	NA
TCGA-DX-A7ER	1466	1	NA	MALE	WHITE	NA	NA	NO	NO	NA	NA	NA	NA	NA
TCGA-HS-A5NA	298	0	NA	FEMALE	NA	NA	NA	YES	NO	NA	NA	NA	NA	NA
TCGA-DX-A8BV	1845	1	NA	MALE	WHITE	NA	NA	YES	YES	NA	NA	NA	NA	NA
TCGA-3B-A9HU	768	0	NA	FEMALE	BLACK OR AFRICAN AMERICAN	NA	NA	NO	NO	NA	NA	NA	NA	NA
TCGA-X6-A8C5	1185	0	NA	FEMALE	BLACK OR AFRICAN AMERICAN	NA	NA	NO	NO	NA	NA	NA	NA	NA
TCGA-DX-A7EN	475	0	NA	FEMALE	WHITE	NA	NA	NO	YES	NA	NA	NA	NA	NA
TCGA-WK-A8XY	1991	1	NA	FEMALE	WHITE	NA	NA	NO	NO	NA	NA	NA	NA	NA
TCGA-DX-A8BX	591	1	NA	MALE	WHITE	NA	NA	NO	NO	NA	NA	NA	NA	NA
TCGA-Z4-AAPF	485	0	NA	FEMALE	WHITE	NA	NA	NO	NO	NA	NA	NA	NA	NA
TCGA-X2-A95T	1758	0	NA	FEMALE	WHITE	NA	NA	NO	YES	NA	NA	NA	NA	NA
TCGA-DX-AB37	2575	1	NA	FEMALE	WHITE	NA	NA	NO	NO	NA	NA	NA	NA	NA
TCGA-PC-A5DO	2464	1	NA	FEMALE	WHITE	NA	NA	NO	NO	NA	NA	NA	NA	NA
TCGA-PC-A5DM	193	1	NA	MALE	WHITE	NA	NA	YES	NO	NA	NA	NA	NA	NA
TCGA-QQ-A5V2	56	0	NA	MALE	WHITE	NA	NA	NA	NA	NA	NA	NA	NA	NA
TCGA-SI-AA8B	154	0	NA	FEMALE	WHITE	NA	NA	NO	NO	NA	NA	NA	NA	NA
TCGA-DX-A8BN	1161	0	NA	FEMALE	WHITE	NA	NA	YES	NO	NA	NA	NA	NA	NA
TCGA-DX-A7EU	371	0	NA	FEMALE	WHITE	NA	NA	NO	NO	NA	NA	NA	NA	NA
TCGA-DX-A6YU	716	0	NA	FEMALE	WHITE	NA	NA	NO	NO	NA	NA	NA	NA	NA
TCGA-DX-AB32	3102	0	NA	MALE	WHITE	NA	NA	YES	NO	NA	NA	NA	NA	NA
TCGA-DX-A6BK	492	1	NA	FEMALE	WHITE	NA	NA	NO	NO	NA	NA	NA	NA	NA
TCGA-WK-A8XT	1262	1	NA	FEMALE	WHITE	NA	NA	NO	NO	NA	NA	NA	NA	NA
TCGA-QQ-A8VH	320	1	NA	FEMALE	WHITE	NA	NA	YES	NO	NA	NA	NA	NA	NA
TCGA-SI-A71Q	828	0	NA	FEMALE	BLACK OR AFRICAN AMERICAN	NA	NA	YES	NO	NA	NA	NA	NA	NA
TCGA-UE-A6QT	402	0	NA	FEMALE	ASIAN	NA	NA	NO	NO	NA	NA	NA	NA	NA
TCGA-DX-A6B9	748	0	NA	FEMALE	BLACK OR AFRICAN AMERICAN	NA	NA	NO	NO	NA	NA	NA	NA	NA
TCGA-DX-AB2Q	1496	0	NA	FEMALE	WHITE	NA	NA	YES	NO	NA	NA	NA	NA	NA
TCGA-IF-A3RQ	1129	1	NA	FEMALE	WHITE	NA	NA	NO	NO	NA	NA	NA	NA	NA
TCGA-3B-A9I1	567	1	NA	FEMALE	BLACK OR AFRICAN AMERICAN	NA	NA	NO	YES	NA	NA	NA	NA	NA
TCGA-DX-AB3C	2169	0	NA	MALE	WHITE	NA	NA	YES	YES	NA	NA	NA	NA	NA
TCGA-QQ-A5V9	1424	1	NA	MALE	WHITE	NA	NA	NO	NO	NA	NA	NA	NA	NA
TCGA-KD-A5QS	1941	1	NA	FEMALE	WHITE	NA	NA	NA	YES	NA	NA	NA	NA	NA
TCGA-DX-A1KY	391	1	NA	MALE	WHITE	NA	NA	NA	NA	NA	NA	NA	NA	NA
TCGA-DX-A1L2	1802	0	NA	MALE	WHITE	NA	NA	NA	NA	NA	NA	NA	NA	NA
TCGA-DX-AB2G	142	0	NA	MALE	WHITE	NA	NA	NO	NO	NA	NA	NA	NA	NA
TCGA-LI-A9QH	406	0	NA	FEMALE	WHITE	NA	NA	YES	NO	NA	NA	NA	NA	NA
TCGA-DX-A7EM	1471	0	NA	MALE	WHITE	NA	NA	NO	NO	NA	NA	NA	NA	NA
TCGA-DX-AB2J	1235	1	NA	FEMALE	WHITE	NA	NA	NO	NO	NA	NA	NA	NA	NA
TCGA-3B-A9HJ	1104	0	NA	MALE	WHITE	NA	NA	YES	NO	NA	NA	NA	NA	NA
TCGA-DX-A6BE	881	0	NA	MALE	WHITE	NA	NA	NO	NO	NA	NA	NA	NA	NA
TCGA-DX-AB2X	404	1	NA	FEMALE	WHITE	NA	NA	NO	NO	NA	NA	NA	NA	NA
TCGA-Z4-A9VC	407	0	NA	MALE	WHITE	NA	NA	NO	NO	NA	NA	NA	NA	NA
TCGA-DX-A2IZ	261	0	NA	MALE	WHITE	NA	NA	NA	NA	NA	NA	NA	NA	NA
TCGA-DX-A48R	805	0	NA	MALE	WHITE	NA	NA	NO	NO	NA	NA	NA	NA	NA
TCGA-SI-AA8C	597	0	NA	FEMALE	WHITE	NA	NA	YES	NO	NA	NA	NA	NA	NA
TCGA-KD-A5QT	499	0	NA	FEMALE	NA	NA	NA	NA	NA	NA	NA	NA	NA	NA
TCGA-SG-A849	533	0	NA	MALE	WHITE	NA	NA	YES	NO	NA	NA	NA	NA	NA
TCGA-DX-A6Z0	1953	1	NA	FEMALE	WHITE	NA	NA	YES	NO	NA	NA	NA	NA	NA
TCGA-IE-A6BZ	605	0	NA	FEMALE	WHITE	NA	NA	NO	YES	NA	NA	NA	NA	NA
TCGA-DX-AB2P	367	1	NA	MALE	WHITE	NA	NA	YES	NO	NA	NA	NA	NA	NA
TCGA-IS-A3K7	4362	0	NA	FEMALE	WHITE	NA	NA	NA	NA	NA	NA	NA	NA	NA
TCGA-DX-A7EI	1049	1	NA	FEMALE	WHITE	NA	NA	NO	YES	NA	NA	NA	NA	NA
TCGA-3B-A9HP	1627	1	NA	FEMALE	WHITE	NA	NA	YES	YES	NA	NA	NA	NA	NA
TCGA-K1-A6RV	158	0	NA	MALE	WHITE	NA	NA	YES	NO	NA	NA	NA	NA	NA
TCGA-3B-A9HV	437	1	NA	FEMALE	WHITE	NA	NA	NO	YES	NA	NA	NA	NA	NA
TCGA-RN-AAAQ	340	0	NA	MALE	WHITE	NA	NA	YES	YES	NA	NA	NA	NA	NA
TCGA-DX-A8BP	428	0	NA	MALE	WHITE	NA	NA	NO	NO	NA	NA	NA	NA	NA
TCGA-DX-A3LW	3289	0	NA	MALE	WHITE	NA	NA	NO	NO	NA	NA	NA	NA	NA
TCGA-DX-AB3A	978	1	NA	MALE	WHITE	NA	NA	NO	NO	NA	NA	NA	NA	NA
TCGA-DX-A3UE	1061	1	NA	FEMALE	WHITE	NA	NA	YES	NO	NA	NA	NA	NA	NA
TCGA-KF-A41W	356	0	NA	FEMALE	WHITE	NA	NA	NO	YES	NA	NA	NA	NA	NA
TCGA-DX-A48O	828	0	NA	FEMALE	WHITE	NA	NA	NO	NO	NA	NA	NA	NA	NA
TCGA-3B-A9HX	1303	0	NA	FEMALE	WHITE	NA	NA	NO	NO	NA	NA	NA	NA	NA
TCGA-K1-A6RT	528	0	NA	MALE	WHITE	NA	NA	YES	NO	NA	NA	NA	NA	NA
TCGA-X6-A7WC	1120	0	NA	MALE	WHITE	NA	NA	YES	NO	NA	NA	NA	NA	NA
TCGA-DX-A3LU	2144	0	NA	MALE	WHITE	NA	NA	NO	NO	NA	NA	NA	NA	NA
TCGA-DX-A3LY	520	0	NA	MALE	WHITE	NA	NA	NO	NO	NA	NA	NA	NA	NA
TCGA-HB-A3L4	861	0	NA	FEMALE	WHITE	NA	NA	NA	NA	NA	NA	NA	NA	NA
TCGA-DX-A8BG	546	0	NA	FEMALE	WHITE	NA	NA	YES	NO	NA	NA	NA	NA	NA
TCGA-QC-A6FX	637	0	NA	MALE	WHITE	NA	NA	YES	NO	NA	NA	NA	NA	NA
TCGA-DX-A6YZ	2254	0	NA	MALE	WHITE	NA	NA	YES	NO	NA	NA	NA	NA	NA
TCGA-PC-A5DL	1142	1	NA	MALE	WHITE	NA	NA	NO	NO	NA	NA	NA	NA	NA
TCGA-3B-A9HZ	1170	0	NA	MALE	WHITE	NA	NA	YES	YES	NA	NA	NA	NA	NA
TCGA-3B-A9HQ	2085	0	NA	FEMALE	WHITE	NA	NA	NO	NO	NA	NA	NA	NA	NA
TCGA-Z4-A8JB	133	0	NA	FEMALE	WHITE	NA	NA	NO	NO	NA	NA	NA	NA	NA
TCGA-DX-AB2T	2369	0	NA	FEMALE	BLACK OR AFRICAN AMERICAN	NA	NA	NO	NO	NA	NA	NA	NA	NA
TCGA-Z4-AAPG	486	0	NA	FEMALE	WHITE	NA	NA	NO	NO	NA	NA	NA	NA	NA
